# Supplementary material for: Antimicrobials, Stress and Mutagenesis
Source: PLoS Pathog. 2014 Oct 9;10(10):e1004445. doi: 10.1371/journal.ppat.1004445 (PMC4192597; doi:10.1371/journal.ppat.1004445)
Supplement: Table S3 — Relative gene expression for E. coli stress response genes in treatments with AMPs and antibiotics vs. non-treated bacteria. (XLS) [file ppat.1004445.s006.xls]

## Sheet: Tabelle2
Relative gene expression for E. coli stress response genes in treatments with AMPs and antibiotics vs non-treated bacteria, 20 minutes exposure time
Notes	NDE	non-differentially expressed, p-value ≥ 0,05					Concentrations used in present study:	Pexiganan	16 μg/ml	Kanamycin	16 μg/ml	Lysozyme	128 μg/ml
	UP	upregulated, p-value ≤ 0,05						Melittin	16 μg/ml	Ciprofloxacin	0.5 μg/ml	Ampicillin	32 μg/ml
	DOWN	downregulated, p-value ≤ 0,05
qPCR results									E. coli microarray database at www.ecogene.org
Treatment	Functional categories	Gene	Expression	Reaction Efficiency	Standard Error	95% Confidence Intervals	p-value	Result	expression	drug	concentration	duration	notes	Reference
Pexiganan	SOS response (DNA-damage response system)	recA	0.733	0.9691	0.581 - 1.011	0.510 - 1.105	0.226	NDE	data not available
		dinB	1.114	0.9421	0.853 - 1.729	0.542 - 1.801	0.996	NDE	data not available
		lexA	1.049	0.9239	0.781 - 1.362	0.681 - 1.622	0.746	NDE	data not available
		umuC	0.925	1.0969	0.762 - 1.110	0.734 - 1.127	0.636	NDE	data not available
	Sigma S response (general stress response factor)	rpoS	1.353	0.9553	0.946 - 1.889	0.869 - 2.127	0.183	NDE	data not available
	Envelope stress	cpxA	0.893	0.9303	0.712 - 1.027	0.682 - 1.105	0.538	NDE	data not available
		cpxR	0.846	0.9636	0.692 - 0.972	0.667 - 1.168	0.129	NDE	data not available
		rpoE	1.108	0.9496	0.913 - 1.305	0.831 - 1.387	0.423	NDE	data not available
		phoP	3.074	0.9367	1.467 - 5.004	1.226 - 5.453	0.000	UP (3.07-fold)	data not available
		phoQ	2.447	1.0896	1.601 - 3.880	1.313 - 4.776	0.008	UP (2.45-fold)	data not available
	Oxidative stress	oxyR	1.187	0.9772	0.965 - 1.488	0.886 - 1.701	0.335	NDE	data not available
	Independent multiple antibiotic resistance	marR	4.048	1.0506	2.672 - 6.687	1.704 - 7.537	0.000	UP (4.05-fold)	data not available
Melittin	SOS response (DNA-damage response system)	recA	1.12	0.9691	0.857 - 1.510	0.706 - 1.627	0.556	NDE	data not available
		dinB	0.991	0.9421	0.718 - 1.583	0.477 - 1.720	0.910	NDE	data not available
		lexA	1.1	0.9239	0.863 - 1.416	0.700 - 1.623	0.733	NDE	data not available
		umuC	0.926	1.0969	0.774 - 1.116	0.721 - 1.144	0.602	NDE	data not available
	Sigma S response (general stress response factor)	rpoS	0.972	0.9553	0.665 - 1.334	0.633 - 1.525	0.738	NDE	data not available
	Envelope stress	cpxA	1.295	0.9303	0.933 - 2.073	0.894 - 2.257	0.356	NDE	data not available
		cpxR	0.953	0.9636	0.815 - 1.168	0.806 - 1.195	0.625	NDE	data not available
		rpoE	1.197	0.9496	1.009 - 1.387	0.919 - 1.528	0.259	NDE	data not available
		phoP	0.857	0.9367	0.415 - 1.602	0.304 - 1.870	0.772	NDE	data not available
		phoQ	0.87	1.0896	0.520 - 1.267	0.427 - 1.980	0.733	NDE	data not available
	Oxidative stress	oxyR	1.337	0.9772	1.156 - 1.725	1.084 - 1.780	0.091	NDE	data not available
	Independent multiple antibiotic resistance	marR	0.743	1.0506	0.419 - 1.111	0.362 - 1.297	0.407	NDE	data not available
Lysozyme	SOS response (DNA-damage response system)	recA	1.27	0.9691	0.917 - 1.756	0.755 - 1.886	0.378	NDE	data not available
		dinB	1.116	0.9421	0.791 - 1.634	0.584 - 1.720	0.728	NDE	data not available
		lexA	1.18	0.9239	0.884 - 1.575	0.735 - 1.868	0.361	NDE	data not available
		umuC	1.056	1.0969	0.909 - 1.292	0.770 - 1.384	0.774	NDE	data not available
	Sigma S response (general stress response factor)	rpoS	0.899	0.9553	0.618 - 1.283	0.609 - 1.332	0.613	NDE	data not available
	Envelope stress	cpxA	0.902	0.9303	0.767 - 1.085	0.738 - 1.181	0.450	NDE	data not available
		cpxR	0.908	0.9636	0.729 - 1.109	0.652 - 1.302	0.509	NDE	data not available
		rpoE	0.784	0.9496	0.495 - 1.075	0.451 - 1.200	0.561	NDE	data not available
		phoP	0.794	0.9367	0.379 - 1.293	0.317 - 1.410	0.866	NDE	data not available
		phoQ	0.667	1.0896	0.454 - 1.128	0.362 - 1.243	0.200	NDE	data not available
	Oxidative stress	oxyR	1.334	0.9772	1.112 - 1.725	1.016 - 1.842	0.149	NDE	data not available
	Independent multiple antibiotic resistance	marR	0.633	1.0506	0.409 - 1.018	0.275 - 1.140	0.388	NDE	data not available
Kanamycin	SOS response (DNA-damage response system)	recA	1.331	0.9691	0.978 - 2.235	0.814 - 2.444	0.545	NDE	3.05	kanamycin sulfate	11.2 μg/ml	30 min		Shaw,2003
		dinB	1.083	0.9421	0.727 - 1.665	0.559 - 1.852	0.672	NDE	data not available
		lexA	1.302	0.9239	0.925 - 1.847	0.779 - 2.272	0.366	NDE	3.48	kanamycin (120min)	5 μg/ml	120 min		Kohanski,2007
		umuC	0.974	1.0969	0.809 - 1.214	0.667 - 1.360	0.781	NDE	data not available
	Sigma S response (general stress response factor)	rpoS	0.967	0.9553	0.749 - 1.446	0.565 - 1.595	0.971	NDE	3.16	kanamycin sulfate	11.2 μg/ml	30 min		Shaw,2003
	Envelope stress	cpxA	1.069	0.9303	0.705 - 1.448	0.675 - 1.577	0.796	NDE	data not available
		cpxR	0.812	0.9636	0.670 - 0.941	0.647 - 1.105	0.119	NDE	data not available
		rpoE	1.236	0.9496	1.096 - 1.385	1.009 - 1.499	0.191	NDE	2.118	kanamycin (30min)	5 μg/ml	30 min		Kohanski,2007
		phoP	0.94	0.9367	0.432 - 1.796	0.341 - 2.170	0.905	NDE	2.411	kanamycin (60min)	5 μg/ml	60 min		Kohanski,2007
		phoQ	0.769	1.0896	0.521 - 1.267	0.407 - 1.489	0.410	NDE	data not available
	Oxidative stress	oxyR	1.333	0.9772	1.061 - 1.634	0.974 - 1.974	0.196	NDE	3.362	kanamycin (120min)	5 μg/ml	120 min		Kohanski,2007
	Independent multiple antibiotic resistance	marR	1.073	1.0506	0.615 - 1.995	0.445 - 2.559	0.666	NDE	8.767	kanamycin (60min)	5 μg/ml	60 min		Kohanski,2007
Ciprofloxacin	SOS response (DNA-damage response system)	recA	66.583	0.9691	47.935 - 109.626	42.797 - 119.877	0.000	UP (66.6-fold)	11.1	norfloxacin	0.12 μg/ml	30 min		Shaw,2003
		dinB	14.157	0.9421	10.107 - 23.137	6.693 - 25.386	0.025	UP (14.2-fold)	2.57	norfloxacin	15 μg/ml	20 min	gyrA+/parCr	Peter,2004
		lexA	10.527	0.9239	7.512 - 14.387	6.595 - 17.641	0.025	UP (10.5-fold)	5	norfloxacin	15 μg/ml	30min	gyrAr/parCCr cells	Peter,2004
		umuC	11.255	1.0969	8.221 - 16.078	6.561 - 19.303	0.044	UP (11.26-fold)	8.421	norfloxacin	15 μg/ml	30min	gyrAr/parCCr cells	Peter,2004
	Sigma S response (general stress response factor)	rpoS	0.479	0.9553	0.333 - 0.728	0.242 - 0.908	0.034	DOWN (2.08-fold)	-2.24	norfloxacin (30min)	250 ng/ml	30 min		Kohanski,2007
	Envelope stress	cpxA	0.443	0.9303	0.321 - 0.590	0.307 - 0.643	0.024	DOWN (2.25-fold)	-2.439	norfloxacin	15 μg/ml	10 min	gyrA+/parCr	Peter,2004
		cpxR	0.425	0.9636	0.366 - 0.523	0.334 - 0.560	0.067	NDE	-2.588	norfloxacin (60min)	250 ng/ml	60 min		Kohanski,2007
		rpoE	0.391	0.9496	0.315 - 0.486	0.287 - 0.543	0.071	NDE	-2.308	norfloxacin (30min)	250 ng/ml	30 min		Kohanski,2007
		phoP	0.655	0.9367	0.308 - 1.184	0.243 - 1.380	0.439	NDE	-2.179	norfloxacin (60min)	250 ng/ml	60 min		Kohanski,2007
		phoQ	0.48	1.0896	0.316 - 0.760	0.240 - 1.006	0.122	NDE	-2.778	norfloxacin	15 μg/ml	4 min	gyrA+/parC+	Peter,2004
	Oxidative stress	oxyR	3.552	0.9772	2.780 - 4.416	2.520 - 5.337	0.053	NDE	4.05	norfloxacin	15 μg/ml	20 min	gyrA+/parCr	Peter,2004
	Independent multiple antibiotic resistance	marR	0.187	1.0506	0.113 - 0.311	0.081 - 0.370	0.043	DOWN (5.35-fold)	-3.206	norfloxacin (30min) / spectinmycin	250 ng/ml	30 min	spectinomycin (400 μg/ml)	Kohanski,2007
Ampicillin	SOS response (DNA-damage response system)	recA	1.627		1.356 - 1.908	1.257 - 2.074	0.067	NDE	data not available
		dinB	1.623		1.480 - 1.775	1.411 - 1.816	0.079	NDE	data not available
		lexA	1.563		1.387 - 1.793	1.223 - 1.880	0.096	NDE	2.143	ampicillin (120min)	5 μg/ml	120min		Kohanski,2007
		umuC	1.373	1.0969	1.287 - 1.486	1.208 - 1.544	0.012	UP (1.37-fold)	data not available
	Sigma S response (general stress response factor)	rpoS	1.31	0.9553	1.113 - 1.555	1.035 - 1.635	0.024	UP (1.3-fold)	-2.26	ampicillin (120min)	5 μg/ml	120 min		Kohanski,2007
	Envelope stress	cpxA	1.083	0.9303	0.961 - 1.218	0.880 - 1.288	0.375	NDE	data not available
		cpxR	0.988	0.9636	0.893 - 1.100	0.819 - 1.135	0.793	NDE	data not available
		rpoE	0.815	0.9496	0.721 - 0.925	0.704 - 0.964	0.000	DOWN (1.23-fold)	-4.545	ampicillin	25 μg/ml	30 min		Shaw,2003
		phoP	1.026	0.9367	0.979 - 1.060	0.965 - 1.110	0.472	NDE	-2.302	ampicillin (120min)	5 μg/ml	120 min		Kohanski,2007
		phoQ	0.96	1.0896	0.895 - 1.052	0.887 - 1.056	0.324	NDE	data not available
	Oxidative stress	oxyR	0.923	0.9772	0.795 - 1.078	0.757 - 1.154	0.515	NDE	data not available
	Independent multiple antibiotic resistance	marR	2.498	1.0506	2.344 - 2.630	2.304 - 2.701	0.046	UP (2.5-fold)	4.064	ampicillin (120min)	5 μg/ml	120 min		Kohanski,2007
